# Supplementary material for: Long-Term Incidence of Stroke and Dementia in ASCOT
Source: Stroke. 2021 Jul 1;52(10):3088–96. doi: 10.1161/STROKEAHA.120.033489 (PMC8478091; doi:10.1161/STROKEAHA.120.033489)
Supplement: Supplementary file 1 [file str-52-3088-s001.xls]

## Sheet: Stroke
Source	Reference	Code	Alt-Code	Description	Note	Phenotype	Subtype	Probable (Sensitivity Analyses)
Caliber/Biobank	ICD-10	I60	I60X	Subarachnoid haemorrhage		Haemorrhagic	Subarachnoid haemorrhage
Caliber/Biobank	ICD-10	I60.0	I600	Subarachnoid haemorrhage from carotid siphon and bifurcation		Haemorrhagic	Subarachnoid haemorrhage
Caliber/Biobank	ICD-10	I60.1	I601	Subarachnoid haemorrhage from middle cerebral artery		Haemorrhagic	Subarachnoid haemorrhage
Caliber/Biobank	ICD-10	I60.2	I602	Subarachnoid haemorrhage from anterior communicating artery		Haemorrhagic	Subarachnoid haemorrhage
Caliber/Biobank	ICD-10	I60.3	I603	Subarachnoid haemorrhage from posterior communicating artery		Haemorrhagic	Subarachnoid haemorrhage
Caliber/Biobank	ICD-10	I60.4	I604	Subarachnoid haemorrhage from basilar artery		Haemorrhagic	Subarachnoid haemorrhage
Caliber/Biobank	ICD-10	I60.5	I605	Subarachnoid haemorrhage from vertebral artery		Haemorrhagic	Subarachnoid haemorrhage
Caliber/Biobank	ICD-10	I60.6	I606	Subarachnoid haemorrhage from other intracranial arteries		Haemorrhagic	Subarachnoid haemorrhage
Caliber/Biobank	ICD-10	I60.7	I607	Subarachnoid haemorrhage from intracranial artery, unspecified		Haemorrhagic	Subarachnoid haemorrhage
Caliber/Biobank	ICD-10	I60.8	I608	Other subarachnoid haemorrhage		Haemorrhagic	Subarachnoid haemorrhage
Caliber/Biobank	ICD-10	I60.9	I609	Subarachnoid haemorrhage, unspecified		Haemorrhagic	Subarachnoid haemorrhage
Caliber/Biobank	ICD-10	I61	I61X	Intracerebral haemorrhage		Haemorrhagic	Intracerebral haemorrhage
Caliber/Biobank	ICD-10	I61.0	I610	Intracerebral haemorrhage in hemisphere, subcortical		Haemorrhagic	Intracerebral haemorrhage
Caliber/Biobank	ICD-10	I61.1	I611	Intracerebral haemorrhage in hemisphere, cortical		Haemorrhagic	Intracerebral haemorrhage
Caliber/Biobank	ICD-10	I61.2	I612	Intracerebral haemorrhage in hemisphere, unspecified		Haemorrhagic	Intracerebral haemorrhage
Caliber/Biobank	ICD-10	I61.3	I613	Intracerebral haemorrhage in brain stem		Haemorrhagic	Intracerebral haemorrhage
Caliber/Biobank	ICD-10	I61.4	I614	Intracerebral haemorrhage in cerebellum		Haemorrhagic	Intracerebral haemorrhage
Caliber/Biobank	ICD-10	I61.5	I615	Intracerebral haemorrhage, intraventricular		Haemorrhagic	Intracerebral haemorrhage
Caliber/Biobank	ICD-10	I61.6	I616	Intracerebral haemorrhage, multiple localized		Haemorrhagic	Intracerebral haemorrhage
Caliber/Biobank	ICD-10	I61.8	I618	Other intracerebral haemorrhage		Haemorrhagic	Intracerebral haemorrhage
Caliber/Biobank	ICD-10	I61.9	I619	Intracerebral haemorrhage, unspecified		Haemorrhagic	Intracerebral haemorrhage
Caliber/Biobank	ICD-10	I62	I62X	Other nontraumatic intracranial haemorrhage				Yes (for sensitivity analysis)
Caliber/Biobank	ICD-10	I62.0	I620	Subdural haemorrhage (acute)(nontraumatic)				Yes (for sensitivity analysis)
Caliber/Biobank	ICD-10	I62.1	I621	Nontraumatic extradural haemorrhage				Yes (for sensitivity analysis)
Caliber/Biobank	ICD-10	I62.9	I629	Intracranial haemorrhage (nontraumatic), unspecified				Yes (for sensitivity analysis)
Caliber/Biobank	ICD-10	I63	I63X	Cerebral infarction		Ischaemic
Caliber/Biobank	ICD-10	I63.0	I630	Cerebral infarction due to thrombosis of precerebral arteries		Ischaemic
Caliber/Biobank	ICD-10	I63.1	I631	Cerebral infarction due to embolism of precerebral arteries		Ischaemic
Caliber/Biobank	ICD-10	I63.2	I632	Cerebral infarction due to unspecified occlusion or stenosis of precerebral arteries		Ischaemic
Caliber/Biobank	ICD-10	I63.3	I633	Cerebral infarction due to thrombosis of cerebral arteries		Ischaemic
Caliber/Biobank	ICD-10	I63.4	I634	Cerebral infarction due to embolism of cerebral arteries		Ischaemic
Caliber/Biobank	ICD-10	I63.5	I635	Cerebral infarction due to unspecified occlusion or stenosis of cerebral arteries		Ischaemic
Caliber/Biobank	ICD-10	I63.6	I636	Cerebral infarction due to cerebral venous thrombosis, nonpyogenic		Ischaemic
Caliber/Biobank	ICD-10	I63.8	I638	Other cerebral infarction		Ischaemic
Caliber/Biobank	ICD-10	I63.9	I639	Cerebral infarction, unspecified		Ischaemic
Caliber/Biobank	ICD-10	I64	I64X	Stroke, not specified as haemorrhage or infarction		Unspecified
Caliber	ICD-10	I65	I65X	Occlusion and stenosis of precerebral arteries, not resulting in cerebral infarction				Yes (for sensitivity analysis)
Caliber	ICD-10	I65.0	I650	Occlusion and stenosis of vertebral artery				Yes (for sensitivity analysis)
Caliber	ICD-10	I65.1	I651	Occlusion and stenosis of basilar artery				Yes (for sensitivity analysis)
Caliber	ICD-10	I65.2	I652	Occlusion and stenosis of carotid artery				Yes (for sensitivity analysis)
Caliber	ICD-10	I65.3	I653	Occlusion and stenosis of multiple and bilateral precerebral arteries				Yes (for sensitivity analysis)
Caliber	ICD-10	I65.8	I658	Occlusion and stenosis of other precerebral artery				Yes (for sensitivity analysis)
Caliber	ICD-10	I65.9	I659	Occlusion and stenosis of unspecified precerebral artery				Yes (for sensitivity analysis)
Caliber	ICD-10	I66	I66X	Occlusion and stenosis of cerebral arteries, not resulting in cerebral infarction				Yes (for sensitivity analysis)
Caliber	ICD-10	I66.0	I660	Occlusion and stenosis of middle cerebral artery				Yes (for sensitivity analysis)
Caliber	ICD-10	I66.1	I661	Occlusion and stenosis of anterior cerebral artery				Yes (for sensitivity analysis)
Caliber	ICD-10	I66.2	I662	Occlusion and stenosis of posterior cerebral artery				Yes (for sensitivity analysis)
Caliber	ICD-10	I66.3	I663	Occlusion and stenosis of cerebellar arteries				Yes (for sensitivity analysis)
Caliber	ICD-10	I66.4	I664	Occlusion and stenosis of multiple and bilateral cerebral arteries				Yes (for sensitivity analysis)
Caliber	ICD-10	I66.8	I668	Occlusion and stenosis of other cerebral artery				Yes (for sensitivity analysis)
Caliber	ICD-10	I66.9	I669	Occlusion and stenosis of unspecified cerebral artery				Yes (for sensitivity analysis)
Caliber	ICD-10	I67	I67X	Other cerebrovascular diseases				Yes (for sensitivity analysis)
Caliber	ICD-10	I67.2	I672	Cerebral atherosclerosis				Yes (for sensitivity analysis)
Caliber	ICD-10	I67.8	I678	Other specified cerebrovascular diseases				Yes (for sensitivity analysis)
Caliber	ICD-10	I67.9	I679	Cerebrovascular disease, unspecified				Yes (for sensitivity analysis)
Caliber	ICD-10	I68	I68	Cerebrovascular disorders in diseases classified elsewhere				Yes (for sensitivity analysis)
Caliber	ICD-10	I68.0	I680	Cerebral amyloid angiopathy				Yes (for sensitivity analysis)
Caliber	ICD-10	I68.1	I681	Cerebral arteritis in infectious and parasitic diseases classified elsewhere				Yes (for sensitivity analysis)
Caliber	ICD-10	I68.2	I682	Cerebral arteritis in other diseases classified elsewhere				Yes (for sensitivity analysis)
Caliber	ICD-10	I68.8	I688	Other cerebrovascular disorders in diseases classified elsewhere				Yes (for sensitivity analysis)
Caliber	ICD-10	I69	I69X	Sequelae of cerebrovascular disease				Yes (for sensitivity analysis)
Caliber	ICD-10	I69.0	I690	Sequelae of subarachnoid haemorrhage				Yes (for sensitivity analysis)
Caliber	ICD-10	I69.1	I691	Sequelae of intracerebral haemorrhage				Yes (for sensitivity analysis)
Caliber	ICD-10	I69.2	I692	Sequelae of other nontraumatic intracranial haemorrhage				Yes (for sensitivity analysis)
Caliber	ICD-10	I69.3	I693	Sequelae of cerebral infarction				Yes (for sensitivity analysis)
Caliber	ICD-10	I69.4	I694	Sequelae of stroke, not specified as haemorrhage or infarction				Yes (for sensitivity analysis)
Caliber	ICD-10	I69.8	I698	Sequelae of other and unspecified cerebrovascular diseases				Yes (for sensitivity analysis)
Caliber	ICD-10	G45	G45	Transient cerebral ischaemic attacks and related syndromes		TIA
Caliber	ICD-10	G45.0	G450	Vertebro-basilar artery syndrome		TIA
Caliber	ICD-10	G45.1	G451	Carotid artery syndrome (hemispheric)		TIA
Caliber	ICD-10	G45.2	G452	Multiple and bilateral precerebral artery syndromes		TIA
Caliber	ICD-10	G45.3	G453	Amaurosis fugax		TIA
Caliber	ICD-10	G45.8	G458	Other transient cerebral ischaemic attacks and related syndromes		TIA
Caliber	ICD-10	G45.9	G459	Transient cerebral ischaemic attack, unspecified		TIA
Caliber	ICD-10	G46	G46	Vascular syndromes of brain in cerebrovascular diseases				Yes (for sensitivity analysis)
Caliber	ICD-10	G46.0	G460	Middle cerebral artery syndrome				Yes (for sensitivity analysis)
Caliber	ICD-10	G46.1	G461	Anterior cerebral artery syndrome				Yes (for sensitivity analysis)
Caliber	ICD-10	G46.2	G462	Posterior cerebral artery syndrome				Yes (for sensitivity analysis)
Caliber	ICD-10	G46.3	G463	Brain stem stroke syndrome				Yes (for sensitivity analysis)
Caliber	ICD-10	G46.4	G464	Cerebellar stroke syndrome				Yes (for sensitivity analysis)
Caliber	ICD-10	G46.5	G465	Pure motor lacunar syndrome				Yes (for sensitivity analysis)
Caliber	ICD-10	G46.6	G466	Pure sensory lacunar syndrome				Yes (for sensitivity analysis)
Caliber	ICD-10	G46.7	G467	Other lacunar syndromes				Yes (for sensitivity analysis)
Caliber	ICD-10	G46.8	G468	Other vascular syndromes of brain in cerebrovascular diseases				Yes (for sensitivity analysis)
Caliber	ICD-10	H34	H34	Retinal vascular occlusions		Retinal vein and artery embolism
Caliber	ICD-10	H34.0	H340	Transient retinal artery occlusion		Retinal vein and artery embolism
Caliber	ICD-10	H34.1	H341	Central retinal artery occlusion		Retinal vein and artery embolism
Caliber	ICD-10	H34.2	H342	Other retinal artery occlusions		Retinal vein and artery embolism
Caliber	ICD-10	H34.8	H348	Other retinal vascular occlusions		Retinal vein and artery embolism
Caliber	ICD-10	H34.9	H349	Retinal vascular occlusion, unspecified		Retinal vein and artery embolism
Notes	1. Do definite phenotype of Stroke -add source
	2.Do definite phenotype of TIA -add sources
	3. Add the type of strokes as discussed into ishcaemic, haemorrhagic, and others. Add source -which will be same as that of stroke
	4. Make another phenotype of 'probable stroke' and that would be for the sensitivity analysis.
	5. We have to create a variable stroke _asc which will be the combination of stroke, TIA, and the retinal artery and venous occlusion below and include the RIND
	6. See below code for Retinal vein and artery occlusion. We have to create a separte phenotype of retinal artery and venous occlusion.
	7. Create phenotype for RIND
Analysis	We will for the analysis purpose use the stroke phenotype, and make another two phenotypes of -a. Stroke and TIA, and b. all stroke (which will include those phenotypes that may be probable stroke) - this one only for the sensitivity analysis.

## Sheet: Dementia
Source	Reference	Code	Alt-Code	Description	Note	Phenotype	Subtype	Probable (Sensitivity Analyses)
Caliber	ICD-10	A81.0	A810	Sporadic Creutzfeldt-Jakob disease		Dementia	Rare
Caliber	ICD-10	F00	F00X	Dementia in Alzheimer disease		Dementia	Alzheimer's Disease
Caliber	ICD-10	F00.0	F000	Dementia in Alzheimer disease with early onset		Dementia	Alzheimer's Disease
Caliber	ICD-10	F00.1	F001	Dementia in Alzheimer disease with late onset		Dementia	Alzheimer's Disease
Caliber	ICD-10	F00.2	F002	Dementia in Alzheimer disease, atypical or mixed type		Dementia	Alzheimer's Disease
Caliber	ICD-10	F00.9	F009	Dementia in Alzheimer disease, unspecified		Dementia	Alzheimer's Disease
Caliber	ICD-10	F01	F01X	Vascular dementia		Dementia	Vascular Dementia
Caliber	ICD-10	F01.0	F010	Vascular dementia of acute onset		Dementia	Vascular Dementia
Caliber	ICD-10	F01.1	F011	Multi-infarct dementia		Dementia	Vascular Dementia
Caliber	ICD-10	F01.2	F012	Subcortical vascular dementia		Dementia	Vascular Dementia
Caliber	ICD-10	F01.3	F013	Mixed cortical and subcortical vascular dementia		Dementia	Vascular Dementia
Caliber	ICD-10	F01.8	F018	Other vascular dementia		Dementia	Vascular Dementia
Caliber	ICD-10	F01.9	F019	Vascular dementia, unspecified		Dementia	Vascular Dementia
Caliber	ICD-10	F02	F02X	Dementia in other diseases classified elsewhere		Dementia	Unknown
Caliber	ICD-10	F02.0	F020	Dementia in Pick disease		Dementia	Rare
Caliber	ICD-10	F02.1	F021	Dementia in Creutzfeldt-Jakob disease		Dementia	Rare
Caliber	ICD-10	F02.2	F022	Dementia in Huntington disease		Dementia	Rare
Caliber	ICD-10	F02.3	F023	Dementia in Parkinson disease		Dementia	Rare
Caliber	ICD-10	F02.4	F024	Dementia in human immunodeficiency virus [HIV] disease		Dementia	Rare
Caliber	ICD-10	F02.8	F028	Dementia in other specified diseases classified elsewhere		Dementia	Rare
Caliber	ICD-10	F03	F03X	Unspecified dementia		Dementia	Unknown
Caliber	ICD-10	F05.1	F051	Delirium superimposed on dementia		Dementia	Unknown
Caliber	ICD-10	F06.7	F067	Mild cognitive disorder		Dementia	MIC
Caliber	ICD-10	G30	G30X	Alzheimer disease		Dementia	Alzheimer's Disease
Caliber	ICD-10	G30.0	G300	Alzheimer disease with early onset		Dementia	Alzheimer's Disease
Caliber	ICD-10	G30.1	G301	Alzheimer disease with late onset		Dementia	Alzheimer's Disease
Caliber	ICD-10	G30.8	G308	Other Alzheimer disease		Dementia	Alzheimer's Disease
Caliber	ICD-10	G30.9	G309	Alzheimer disease, unspecified		Dementia	Alzheimer's Disease
Caliber	ICD-10	G31.0	G310	Circumscribed brain atrophy		Dementia	Rare
Caliber	ICD-10	G31.1	G311	Senile degeneration of brain		Dementia	Unknown
Caliber	ICD-10	G31.8	G318	Other specified degenerative diseases of nervous system		Dementia	Unknown
Caliber	ICD-10	I67.3	I673	Progressive vascular leukoencephalopathy		Dementia	Vascular dementia
